# Supplementary material for: Effects of speculum lubrication on cervical smears for cervical cancer screening: A double blind randomized clinical trial
Source: PLoS One. 2024 May 24;19(5):e0292207. doi: 10.1371/journal.pone.0292207 (PMC11125561; doi:10.1371/journal.pone.0292207)
Supplement: S1 File — (XLSX) [file pone.0292207.s002.xlsx]

## Sheet: DR CHITO ILIKA RESEARCH - Lates
SN	GEL	AGE	PARITY	MARITALSTAT	EDUCATION	RELIGION	OCCUPATION	ETHNICITY	SMEARSAMPSTAT	UNSATREASON	PAPSMEARRESULT	NUMRATSCALE	SATISFIEDWITHPRO	WILLREAPEATTEST	IFNOGIVEREASON
1	2	1	0	1	4	1	1	1	1		6	6	1	1
2	1	1	0	1	4	1	8	1	1		6	5	1	1
3	1	2	5	2	2	1	9	1	1		6	3	1	1
4	1	1	0	1	4	1	1	1	1		6	1	1	1
5	2	2	0	2	4	1	4	1	1		6	6	1	1
6	2	2	0	1	4	1	5	4	1		6	7	1	1
7	1	2	4	2	4	1	4	1	1		6	5	1	1
8	2	2	0	1	4	1	7	1	2	Scanty Cells	#NULL!	7	1	1
9	1	1	1	2	4	1	1	1	1		6	7	1	1
10	1	3	6	2	4	1	5	1	2	Scanty Cells	#NULL!	2	1	1
11	1	2	6	2	4	1	4	1	1		6	6	1	1
12	2	1	0	1	4	1	5	1	1		6	5	1	2	Very uncomfortable
13	2	2	1	2	4	1	6	1	2	Scanty Cells	#NULL!	7	1	1
14	2	1	0	2	4	1	1	1	1		6	7	1	1
15	1	2	1	2	4	1	5	1	1		6	1	1	1
16	2	2	0	2	4	1	8	1	1		6	5	1	1
17	2	2	4	2	4	1	5	1	1		6	7	1	1
18	1	2	1	3	4	1	8	1	1		6	1	1	1
19	2	1	0	1	4	1	1	1	2	Scanty Cells	#NULL!	6	2	2	Painfull
20	2	1	0	1	4	1	1	1	1		6	7	1	2	Painfull
21	2	2	0	1	4	1	5	1	1		2	6	1	1
22	1	2	4	2	4	1	4	1	1		6	1	1	1
23	1	1	0	1	4	1	1	1	1		6	7	1	1
24	1	3	4	2	3	1	7	1	1		6	8	1	1
25	1	1	0	1	4	1	6	1	1		6	1	1	1
26	1	2	1	2	3	1	3	1	1		6	1	1	1
27	2	1	0	2	4	1	4	1	1		6	6	1	1
28	2	3	1	2	4	1	5	1	1		6	4	1	1
29	1	1	0	2	4	1	10	1	1		6	1	1	1
30	1	4	3	2	4	1	7	1	1		6	1	1	1
31	1	1	0	2	4	1	8	1	1		6	1	1	1
32	1	1	0	1	3	1	8	1	1		6	1	1	1
33	2	2	3	2	4	1	6	1	1		6	6	1	1
34	1	1	0	1	4	1	6	1	1		6	2	1	1
35	2	1	0	1	4	1	6	1	2	Scanty superficial cells	#NULL!	5	2	1
36	2	1	4	2	2	1	7	1	1		6	5	1	1
37	1	1	0	1	4	1	1	1	1		6	2	1	1
38	2	1	0	1	4	1	11	1	1		6	8	1	1
39	1	1	1	1	4	1	8	1	1		6	5	1	1
40	1	1	0	2	3	1	12	1	1		6	4	1	1
41	1	2	4	2	3	1	7	1	1		6	1	1	1
42	2	3	6	2	3	1	7	1	1		6	5	1	1
43	2	3	4	2	3	1	7	1	1		6	6	1	1
44	2	2	3	2	4	1	12	1	1		6	7	1	1
45	2	1	0	1	4	1	6	1	1		6	5	1	1
46	2	3	5	2	4	1	5	1	1		6	4	1	1
47	1	3	4	2	2	1	7	1	1		6	3	1	2	Painfull
48	2	2	1	2	4	1	5	1	1		6	6	1	2	Painfull
49	1	4	5	2	4	1	13	1	1		6	3	1	1
50	2	3	5	2	3	1	3	5	2	Scanty Cells	#NULL!	5	1	1
51	2	3	0	2	4	1	5	1	2	Scanty Cells	#NULL!	4	1	1
52	1	3	6	2	4	1	5	1	1		6	3	1	1
53	1	3	4	2	3	1	5	1	1		6	1	1	1
54	2	3	4	2	4	1	7	1	1		6	5	1	1
55	2	4	5	2	4	1	5	1	1		6	4	1	1
56	2	4	5	2	3	1	7	1	1		6	10	1	1
57	2	1	0	1	3	1	10	1	1		6	5	1	1
58	2	2	2	1	3	1	5	1	1		6	5	1	2	Discomforting
59	2	2	0	2	3	1	7	1	1		6	8	1	1
60	2	1	3	2	4	1	4	1	2	Scanty Cells	#NULL!	6	1	1
61	2	3	5	2	4	1	4	1	2	Scanty Cells	#NULL!	4	1	1
62	1	3	4	2	3	1	7	1	1		6	2	1	1
63	1	1	0	1	4	1	6	1	1		6	2	1	1
64	1	2	0	2	4	1	4	1	1		6	3	1	1
65	1	1	0	1	4	1	6	1	1		6	2	1	2	Discomforting
66	1	2	4	2	3	1	7	1	2	Scanty Cells	#NULL!	3	1	1
67	2	1	0	1	4	1	6	1	1		6	8	2	1
68	1	2	1	2	3	1	7	1	1		6	1	1	1
69	2	3	0	2	4	1	7	1	1		6	5	1	1
70	2	3	6	2	4	1	5	1	1		6	5	1	1
71	1	2	0	2	4	1	1	1	1		6	1	1	2	Discomforting
72	1	3	0	2	4	1	5	1	1		6	1	1	1
73	1	2	5	2	4	1	4	1	2	Limited by marked inflammation obscuring more than 75% of the cellular details	#NULL!	6	1	1
74	2	3	0	2	4	1	12	1	2	Scanty Superficial Cells	#NULL!	6	1	1
75	1	2	6	2	4	1	4	1	2	Scanty Cells	#NULL!	3	1	1
76	2	1	0	2	4	1	1	1	1		6	1	1	1
77	1	1	0	1	4	1	1	1	2	Scanty Cells	#NULL!	6	1	1
78	2	3	5	2	4	1	5	1	2	Scanty Cells	#NULL!	6	1	1
79	1	1	0	1	4	1	2	1	2	Scanty Superficial Cells	#NULL!	8	1	1
80	2	2	5	2	4	1	5	1	1		6	5	1	2	Painfull
81	2	1	0	1	4	1	8	1	1		6	7	1	1
82	1	1	0	2	4	1	7	1	1		6	6	1	1
83	2	2	0	1	4	1	7	1	1		6	2	1	1
84	2	2	0	2	3	1	7	1	1		6	5	1	1
85	1	1	0	2	4	1	1	1	1		6	1	1	1
86	2	1	0	2	4	1	1	1	1		6	10	1	1
87	2	1	0	2	4	1	12	1	1		6	4	1	1
88	2	1	0	2	3	1	10	1	2	Scanty Cells	#NULL!	6	1	1
89	2	1	0	2	4	1	1	1	2	Scanty Cells	#NULL!	6	1	1
90	2	3	2	2	4	1	5	1	1		6	4	1	1
91	1	4	2	2	4	1	7	1	1		6	1	1	1
92	1	3	2	4	4	1	5	1	1		6	5	2	1
93	1	2	2	2	4	1	12	1	1		6	3	1	1
94	1	1	2	2	4	1	7	1	1		6	5	1	1
95	1	2	0	2	3	1	8	1	1		6	5	1	1
96	2	2	4	2	4	1	5	1	1		6	7	2	1
97	1	3	0	1	4	1	5	1	1		6	4	1	1
98	1	1	0	2	3	1	4	1	1		6	2	1	1
99	2	2	0	2	4	1	7	1	1		6	7	1	1
100	2	4	5	2	4	1	5	1	1		6	4	1	1
101	1	1	1	2	4	1	7	6	2	Scanty Cells	#NULL!	2	1	2	Painfull
102	1	1	0	2	3	1	1	1	1		6	1	1	1
103	2	1	0	1	3	1	1	1	1		6	5	1	1
104	1	3	4	4	3	1	5	1	1		6	1	1	1
105	1	3	6	4	2	1	8	1	1		6	1	1	1
106	2	2	3	4	3	1	5	1	1		6	7	1	1
107	1	3	4	4	3	1	5	1	1		6	6	1	1
108	2	4	6	4	3	1	7	1	1		6	8	1	1
109	1	3	6	4	2	1	7	1	1		6	2	1	1
110	2	4	6	4	2	1	5	1	1		6	5	1	1
111	1	4	1	4	4	1	5	1	1		6	6	1	2	Painfull
112	2	2	3	2	4	1	5	1	2	Obscure by inflammation	#NULL!	4	1	1
113	1	3	0	2	4	1	5	1	1		6	2	1	1
114	2	2	0	2	3	1	8	1	2	Thick and obscuring the cellular details	#NULL!	6	1	1
115	1	2	0	1	3	1	3	1	1		6	3	1	1
116	1	1	0	1	4	1	1	1	1		6	1	1	1
117	2	1	1	2	3	1	7	1	1		6	6	1	1
118	1	1	0	1	3	1	1	1	1		6	2	1	1
119	2	2	2	2	4	1	4	1	1		6	9	1	1
120	1	2	0	2	4	1	5	1	2	Scanty Cells	#NULL!	8	1	2	Painfull
121	2	1	5	2	3	1	8	1	1		6	4	1	1
122	2	3	2	2	3	1	7	1	1		6	6	1	1
123	1	1	0	2	4	1	1	1	2	Scanty Cells	#NULL!	3	1	1
124	2	1	1	2	3	1	7	1	1		6	5	1	1
125	2	3	3	2	3	1	7	1	1		6	4	1	1
126	1	3	4	2	3	1	5	1	1		6	1	1	1
127	1	3	4	2	4	1	7	1	1		6	1	1	1
128	2	2	4	2	4	1	5	1	1		6	8	2	1
129	2	2	4	2	3	1	3	1	1		6	4	1	1
130	1	4	3	2	3	1	5	1	1		6	6	1	1
131	1	2	1	2	4	1	5	1	1		6	2	1	1
132	1	3	0	2	4	1	5	1	1		6	2	1	1
